# Supplementary material for: The Effects of Horticultural Activity Program on Vegetable Preference of Elementary School Students
Source: Int J Environ Res Public Health. 2021 Jul 30;18(15):8100. doi: 10.3390/ijerph18158100 (PMC8345950; doi:10.3390/ijerph18158100)
Supplement: Supplementary file 1 [file ijerph-18-08100-s001.zip]

Archive with 1 entries (1 files):
- ijerph-1280830-supplementary.pdf
